# Supplementary material for: Effectiveness of Biofeedback in Individuals with Awake Bruxism Compared to Other Types of Treatment: A Systematic Review
Source: Int J Environ Res Public Health. 2023 Jan 14;20(2):1558. doi: 10.3390/ijerph20021558 (PMC9863342; doi:10.3390/ijerph20021558)
Supplement: Supplementary file 1 [file ijerph-20-01558-s001.zip]

Archive with 1 entries (1 files):
- ijerph-2064492-supplementary.pdf
